# Supplementary material for: Predominant polarity as a potential moderator of group CBT outcomes in bipolar disorder: an exploratory post-hoc analysis
Source: Front Psychiatry. 2026 Mar 9;17:1697134. doi: 10.3389/fpsyt.2026.1697134 (PMC13006668; doi:10.3389/fpsyt.2026.1697134)
Supplement: Supplementary file 1 [file Table1.xlsx]

## Sheet: Data
ID	Time_Obs	age	control	sex	BD Type	Follow up	marital_stat	age of onset	N_HOSP	Comor_Subs	Comor_AD	Comor_Ans	Total_C	cycling	psycho sympt	schooling	Ham_D17	YMRS	F�SICO	PS�QUICO	Social	Ambiental	Oc_atual	Psicoter_atual	Psicoter_pas	L�TIO	Anticonv	N_Anticonv	Antipsi	N_Antipsi	Antidepre	N_Depre	Benzo	Outras_med	Qual	Tot_Estab	N_Hosp_Cat	filter_$	Est_civil_1	Escolaridade_1
Sub 1	18	28	experimental	woman	I	no	single	17	1	no	no	no	0	no	no	11	3	1	67.86	83.33	91.67	84.38	working	yes	yes	no	yes	1	yes	1	no	0	no	no	0	2	1 a 3	Selected	single	11
Sub 2	6	38	control	man	I	no	single	16	12	no	yes	yes	2	no	yes	11	5	0	42.86	50	41.67	46.88	working	no	yes	yes	no	0	yes	2	no	0	no	no	0	3	4 ou msid	Not Selected	single	11
Sub 3	18	31	experimental	woman	I	yes	divorced	10	0	no	no	yes	1	no	no	11	3	1	64.29	66.67	75	68.75	housekeeper	yes	yes	no	yes	2	no	1	yes	1	yes	no	0	3	0	Selected	divorced	11
Sub 4	18	43	experimental	woman	I	yes	single	28	0	no	no	no	0	no	no	15	2	1	53.57	54.17	58.33	50	working	no	yes	yes	no	0	no	0	no	0	no	yes	Horm�nio	2	1 a 3	Selected	mariaged	15
Sub 5	15	56	control	woman	I	yes	mariaged	39	2	no	no	yes	1	no	yes	16	2	1	46.43	62.5	33.33	25	unemployed	no	yes	no	yes	1	yes	1	no	0	no	yes	Horm�nio	1	0	Not Selected	divorced	13
Sub 6	18	37	control	woman	II	yes	divorced	16	0	yes	no	no	1	yes	yes	13	2	0	67.86	79.17	66.67	71.88	working	yes	yes	no	yes	1	no	0	no	0	no	yes	hipn�tico	2	1 a 3	Not Selected	single	11
Sub 7	15	28	control	woman	I	yes	single	17	1	no	no	no	0	no	no	11	3	1	67.86	83.33	91.67	84.38	working	no	yes	no	yes	1	yes	1	no	0	no	no	0	1	0	Selected	mariaged	15
Sub 8	9	35	experimental	woman	II	no	mariaged	27	0	no	no	no	0	no	no	15	1	2	78.57	66.67	50	65.63	housekeeper	no	yes	yes	no	0	no	0	no	0	no	no	0	3	1 a 3	Selected	mariaged	15
Sub 9	15	43	experimental	man	I	yes	mariaged	15	3	yes	yes	no	2	yes	yes	16	2	0	64.29	50	50	56.25	working	no	no	yes	yes	1	yes	1	no	0	no	yes	Anti-histam�nico	2	0	Not Selected	mariaged	15
Sub 10	9	33	control	woman	II	yes	amasiado	11	0	yes	no	yes	2	yes	yes	16	1	3	71.43	66.67	91.67	75	housekeeper	no	yes	yes	yes	1	no	0	no	0	yes	no	0	1	0	Not Selected	mariaged	11
Sub 11	9	35	control	woman	I	yes	mariaged	31	0	no	no	no	0	no	yes	11	1	0	67.86	75	66.67	50	medical license/licen�a m�dica	no	no	no	yes	1	no	0	yes	1	no	no	0	1	1 a 3	Not Selected	mariaged	11
Sub 12	18	36	experimental	woman	I	yes	amasiado	12	1	yes	yes	yes	3	yes	yes	11	1	4	46.43	41.67	75	43.75	medical license/licen�a m�dica	no	yes	no	no	0	yes	1	no	0	yes	yes	diur�tico	1	4 ou msid	Not Selected	divorced	13
Sub 13	12	30	experimental	woman	I	yes	divorced	24	5	no	no	yes	1	no	yes	13	0	0	71.43	79.17	83.33	62.5	student	no	yes	no	no	0	yes	1	yes	1	no	no	0	1	4 ou msid	Not Selected	mariaged	11
Sub 14	9	32	control	woman	I	no	mariaged	23	4	no	no	yes	1	no	yes	11	1	0	64.29	87.5	66.67	59.38	housekeeper	no	yes	yes	no	0	no	0	no	0	yes	no		2	0	Not Selected	divorced	11
Sub 15	6	43	control	woman	I	yes	divorced	34	0	no	no	yes	1	no	yes	11	6	2	25	29.17	33.33	56.25	unemployed	no	yes	no	yes	1	yes	1	no	0	no	no	0	2	1 a 3	Not Selected	single	13
Sub 16	12	36	control	woman	I	no	single	26	2	yes	no	no	1	no	no	13	8	2	50	50	50	50	working	yes	yes	no	yes	1	yes	1	no	0	no	yes	Estimulantes	1	0	Selected	mariaged	5
Sub 17	12	31	control	woman	I	no	mariaged	20	0	no	no	yes	1	no	yes	5	2	0	67.86	54.17	58.33	43.75	unemployed	no	no	no	yes	1	no	0	yes	1	no	no	0	2	1 a 3	Not Selected	divorced	13
Sub 18	15	47	experimental	woman	II	yes	divorced	30	1	no	no	yes	1	no	yes	13	4	0	57.14	62.5	58.33	43.75	working	no	yes	no	yes	2	no	0	no	0	no	no	0	2	0	Not Selected	single	13
Sub 19	6	26	experimental	woman	I	no	single	11	0	no	yes	yes	2	yes	yes	13	5	0	35.71	54.17	0	56.25	working	no	yes	no	yes	1	yes	1	no	0	no	no	0	4	1 a 3	Not Selected	mariaged	11
Sub 20	9	48	control	woman	I	no	mariaged	13	1	no	no	yes	1	no	yes	11	6	0	42.86	29.17	58.33	68.75	housekeeper	yes	no	yes	yes	1	yes	2	no	0	yes	no	0	1	1 a 3	Not Selected	single	13
Sub 21	9	29	control	woman	I	no	single	18	1	no	no	no	0	no	yes	13	0	0	75	95.83	83.33	68.75	working	no	no	no	yes	1	no	0	no	0	no	yes	Horm�nio	1	0	Not Selected	mariaged	11
Sub 22	15	45	control	man	I	yes	mariaged	32	0	yes	yes	yes	3	no	yes	11	0	4	89.29	95.83	66.67	53.13	working	yes	yes	no	yes	1	no	0	yes	1	no	no		1	1 a 3	Not Selected	single	11
Sub 23	18	25	control	woman	II	no	single	13	1	yes	yes	no	2	no	no	11	0	0	39.29	33.33	58.33	71.88	working	no	no	no	yes	1	no	0	no	0	no	no	0	3	1 a 3	Selected	single	11
Sub 24	12	39	control	man	I	no	single	26	3	yes	no	no	1	no	yes	11	2	0	64.29	62.5	33.33	68.75	working	no	yes	yes	yes	1	yes	1	no	0	no	yes	0	2	0	Not Selected	single	9
Sub 25	6	23	control	man	I	yes	single	16	0	no	no	no	0	no	no	9	0	0	75	50	50	46.88	working	no	no	no	yes	1	yes	1	no	0	no	yes	Horm�nio	3	4 ou msid	Selected	divorced	9
Sub 26	18	60	experimental	woman	I	yes	divorced	14	5	no	no	no	0	no	yes	9	6	2	50	25	66.67	56.25	retired por invalidez	no	yes	yes	yes	1	yes	1	yes	1	no	no	Horm�nio	2	0	Not Selected	mariaged	11
Sub 27	18	44	control	man	I	yes	mariaged	27	0	no	no	yes	1	yes	yes	11	8	4	39.29	41.67	0	37.5	medical license/licen�a m�dica	no	yes	no	yes	1	yes	1	no	0	yes	no	0	1	0	Not Selected	mariaged	15
Sub 28	9	56	experimental	man	I	no	mariaged	17	0	no	no	no	0	no	yes	15	5	1	57.14	66.67	75	81.25	medical license/licen�a m�dica	no	yes	no	yes	1	no	0	yes	2	no	no	0	3	0	Not Selected	mariaged	11
Sub 29	18	45	experimental	woman	I	no	mariaged	24	0	no	no	yes	1	no	no	11	2	0	35.71	54.17	33.33	53.13	housekeeper	no	no	yes	yes	1	yes	1	no	0	no	no	0	2	4 ou msid	Selected	single	15
Sub 30	9	36	experimental	woman	I	no	mariaged	24	0	no	no	no	0	no	yes	5	5	3	35.71	66.67	100	43.75	housekeeper	no	yes	yes	yes	1	yes	1	no	0	yes	no	0	1	1 a 3	Not Selected	divorced	11
Sub 31	12	41	experimental	woman	I	no	single	18	8	no	no	yes	1	no	yes	15	2	1	35.71	37.5	8.33	12.5	student	no	yes	yes	no	0	yes	1	no	0	no	no	0	1	0	Not Selected	single	15
Sub 32	18	46	experimental	man	I	yes	divorced	39	3	no	no	no	0	no	yes	11	1	0	60.71	62.5	16.67	53.13	medical license/licen�a m�dica	no	yes	no	yes	1	no	0	yes	1	no	no	0	2	1 a 3	Not Selected	mariaged	11
Sub 33	15	27	control	woman	I	no	single	17	0	no	no	yes	1	no	yes	16	3	0	35.71	25	58.33	50	unemployed	no	yes	no	yes	1	no	0	no	0	no	no	0	4	0	Not Selected	single	11
Sub 34	9	39	experimental	man	I	yes	mariaged	15	2	no	no	no	0	no	yes	11	0	0	82.14	83.33	66.67	68.75	working	no	yes	yes	yes	1	no	0	no	0	no	no	0	2	1 a 3	Not Selected	mariaged	15
Sub 35	15	40	experimental	woman	I	yes	single	17	0	no	no	yes	1	yes	no	11	1	0	50	58.33	50	59.38	working	no	yes	yes	yes	2	yes	1	no	0	no	yes	0	2	0	Selected	mariaged	11
Sub 36	15	37	control	woman	II	no	mariaged	18	2	no	no	yes	1	no	yes	16	6	2	32.14	45.83	25	46.88	medical license/licen�a m�dica	no	yes	yes	yes	1	no	0	no	0	no	no	Horm�nio	1	0	Not Selected	mariaged	9
Sub 37	15	50	control	woman	I	yes	mariaged	30	0	no	no	no	0	no	yes	11	2	0	85.71	83.33	83.33	71.88	working	no	no	no	yes	2	no	0	yes	1	no	yes	0	2	0	Not Selected	divorced	15
Sub 38	6	33	control	woman	II	yes	mariaged	31	0	no	no	yes	1	no	no	9	6	2	39.29	29.17	0	40.63	working	no	no	no	yes	1	no	0	no	0	yes	no		1	1 a 3	Selected	divorced	11
Sub 39	15	58	experimental	woman	II	yes	divorced	45	0	no	no	yes	1	no	yes	16	1	0	50	66.67	75	46.88	working	no	yes	yes	no	0	yes	1	no	0	no	no	hipn�tico	2	1 a 3	Not Selected	divorced	15
Sub 40	12	54	control	woman	I	yes	divorced	18	1	no	no	yes	1	no	no	11	1	0	53.57	33.33	66.67	56.25	nunca trabalhou	no	yes	yes	no	0	no	0	no	0	no	no	0	2	0	Selected	single	11
Sub 41	6	48	control	woman	I	yes	divorced	7	3	no	no	yes	2	no	yes	15	5	5	60.71	62.5	25	71.88	working	no	yes	no	yes	1	yes	1	no	0	no	no	0	2	0	Not Selected	single	11
Sub 42	6	48	experimental	man	I	no	single	19	0	yes	no	yes	2	yes	yes	11	2	2	46.43	66.67	8.33	53.13	retired por invalidez	no	yes	no	yes	1	yes	1	no	0	no	no		2	0	Not Selected	single	15
Sub 43	12	35	control	woman	I	no	single	12	0	yes	no	yes	3	yes	yes	11	1	0	28.57	33.33	0	25	unemployed	no	yes	no	yes	1	yes	1	no	0	no	no	0	1	1 a 3	Not Selected	mariaged	15
Sub 44	9	41	experimental	woman	II	no	single	19	0	yes	yes	yes	2	yes	yes	15	5	3	46.43	45.83	41.67	37.5	unemployed	no	yes	yes	yes	1	no	0	no	0	no	yes	0	2	0	Not Selected	single	11
Sub 45	15	47	experimental	woman	I	yes	mariaged	23	1	yes	no	no	0	no	yes	16	6	0	53.57	50	50	90.63	unemployed	no	yes	no	yes	1	no	0	yes	1	yes	no	0	0	0	Not Selected	single	15
Sub 46	12	33	control	man	I	no	single	18	0	no	no	no	0	no	no	11	1	0	85.71	66.67	50	68.75	working	no	yes	no	yes	1	no	0	no	0	yes	no	Horm�nio		0	Selected	single	15
Sub 47	6	42	experimental	woman	II	no	divorced	22	0	no	no	yes	2	no	no	11	3	0	53.57	45.83	50	50	unemployed	no	yes	yes	yes	1	no	0	no	0	no	no	0			Selected
Sub 48	18	29	control	woman	II		single	13	0	yes	no	no	0	no	no	16	2	2	67.86	75	66.67	59.38	working	no	yes	yes	yes	2	no	0	no	0	no	no	0			Selected
Sub 49	12	41	control	man	II		single	30	0	no	no	no	0	no	yes	16	0	0	78.57	83.33	66.67	59.38	working	no	no										0			Not Selected
Sub 50	12	33	experimental	woman	I		mariaged	18		no	no					11	3	1	67.86	70.83	66.67	65.63	housekeeper	no	yes										0

## Sheet: var1
Level	3
Labels	Values
Alessandra Nogueira da Silva	1
Alessandro Barreto de Ara�jo	2
Alexandra Oliveira Cabral	3
Ana Lucia Cacalano	4
Ana Maria Abrozzese Alves	5
Ana Paula Intelisano	6
Andrea de Carvalho Treu	7
Antoisa Carla de Oliveira	8
Antonio Carlos Sel Franco	9
B�rbara Soares de Vasconcelos Maia	10
Cleide Oliveira Rios Teixeira	11
Daniela Cunha de Almeida	12
Daniela Moitinho Rocha	13
Delma Gomes Nunes	14
Dora Aparecida Mendes	15
Edna Rodrigues de Souza	16
Eliane Pereira dos Santos	17
Elizabete Lopes	18
Erika luiz Soares	19
Estela Maria Trinca	20
Fabiana do Carmo Monteiro Santos	21
Fausto de Brito Cangussu	22
Fernando C�sar Pereira	23
Fernando dos Santos	24
Hilb�rio Soares C�sar	25
Irene Candida Silva	26
Jo�o Vieira de Morais filho	27
Jos� Maur�cio Teixeira Ferro Costa	28
Lidia Maria Brock Pinto	29
Luciana Maria Silva	30
Luciane Martins de Matos	31
Luiz F�lix da Cruz Filho	32
Mara Giachini	33
Marcelo de Jesus Gon�alves	34
Marcia Aparecida Mani	35
M�rcia Quadros Souza	36
Maria Enelice de Lima de Souza	37
Maria Hosana do Carmo	38
Maria Iracema Silva	39
Maria Pastora Lourde Prieto Barreiro	40
Maria Regina Garibaldi Silva	41
Mauro Augusto de Oliviera	42
Patr�cia Gon�alves de Macedo	43
Paula Cristina Bernardo	44
Rita de C�ssia Zamboni	45
Rodrigo Guerra Drapala	46
Ruth Bednarski Ramos	47
Taciana Christie Terra Lupoli	48
Tadeu Caggiano	49
Viviane Martinez Frete	50

## Sheet: var2
Level	1
Labels	Values

## Sheet: var3
Level	1
Labels	Values

## Sheet: var4
Level	3
Labels	Values
experimental	0
control	1

## Sheet: var5
Level	3
Labels	Values
man	1
woman	2

## Sheet: var6
Level	3
Labels	Values
I	1
II	2

## Sheet: var7
Level	3
Labels	Values
no	0
yes	1

## Sheet: var8
Level	3
Labels	Values
single	1
mariaged	2
separado	3
divorced	4
amasiado	5
vi�vo	6

## Sheet: var9
Level	1
Labels	Values

[truncated: 37 more sheets: var10, var11, var12, var13, var14, var15, var16, var17, var18, var19, var20, var21, var22, var23, var24, var25, var26, var27, var28, var29 …]
