# Supplementary material for: Predominant polarity as a potential moderator of group CBT outcomes in bipolar disorder: an exploratory post-hoc analysis
Source: Front Psychiatry. 2026 Mar 9;17:1697134. doi: 10.3389/fpsyt.2026.1697134 (PMC13006668; doi:10.3389/fpsyt.2026.1697134)
Supplement: Supplementary file 2 [file Table2.xlsx]

## Sheet: Data
ID	Control	Episode	Time_to_1°_episode	MAXI_OBS	N_EPIS	N_EPI_A	N_EPI_B	Epi_any	Epi_Depression	Epi_Mania	Epi_Mix	Total_Epi	hospitalization	Suicide att.	polarity	Time_D	Time_M	lithium	Anticonv	N_Anticonv	Antipsy	N_Antipsy	Antidepre	N_Depre	Benzo	Other_med	wich	Tot_Estab	Change_Med	Time_change	Total_change m	NCA
Sub 1	experimental	no	96	22	0	0	0	no	no	no	no	0	0	0	sem episódio	26	26	no	yes	1	yes	1	no	0	no	no	0	2	nao	96	0	1
Sub 2	Control	no	52	12	0	0	0	no	no	no	no	0	0	0	sem episódio	26	26	yes	no	0	yes	2	no	0	no	no	0	3	nao	52	0	1
Sub 3	experimental	yes	12	22	2	1	2	yes	yes	yes	yes	5	0	0	mania ou misto	26	8	no	yes	2	yes	3	yes	2	yes	no		4	yes	12	10	10
Sub 4	experimental	yes	39	22	1	0	0	yes	no	yes	no	1	0	0	mania ou misto	4	6	yes	no	0	yes	1	no	0	no	yes	Horm�nio	1	yes	4	13	13
Sub 5	Control	yes	6	20	2	0	0	yes	no	yes	no	2	0	0	mania ou misto	26	12	no	yes	2	yes	2	yes	1	no	yes	Horm�nio	2	yes	19	1	1
Sub 6	Control	yes	13	22	1	0	0	yes	no	yes	no	1	0	0	mania ou misto	26	26	no	yes	2	no	0	no	0	no	yes	hipn�tico	3	yes	21	1	2
Sub 7	Control	yes	22	20	0	0	1	yes	yes	no	no	1	0	0	depressivo	26	26	no	yes	1	no	0	yes	1	yes	no	0	3	yes	30	3	3
Sub 8	experimental	yes	43	14	1	0	0	yes	no	yes	no	1	0	0	mania ou misto	26	16	yes	yes	1	no	0	no	0	no	no	0	1	yes	16	6	6
Sub 9	experimental	yes	31	20	2	0	0	yes	no	yes	no	2	0	0	mania ou misto	26	26	yes	yes	1	yes	1	no	0	yes	yes	Anti-histam�nico	2	yes	9	2	2
Sub 10	Control	no	61	14	0	0	0	no	no	no	no	0	0	0	sem episódio	5	26	yes	yes	2	no	0	no	0	yes	no	0	1	yes	5	4	5
Sub 11	Control	yes	5	14	0	0	1	yes	yes	no	no	1	0	0	depressivo	3	26	no	yes	1	no	0	yes	1	no	no	0	2	yes	3	11	13
Sub 12	experimental	yes	26	22	1	0	1	yes	yes	yes	no	2	0	0	mania ou misto	26	9	no	yes	2	yes	2	yes	1	yes	yes	diur�tico	3	yes	9	2	3
Sub 13	experimental	yes	31	17	1	0	0	yes	no	yes	no	1	0	0	mania ou misto	26	26	yes	no	0	yes	1	yes	1	yes	no	0	1	nao	61	0	0
Sub 14	Control	no	61	14	0	0	0	no	no	no	no	0	0	0	sem episódio	26	26	yes	no	0	no	0	no	0	yes	no	0	2	yes	17	2	2
Sub 15	Control	yes	18	12	0	0	1	yes	yes	no	no	1	0	0		17	26	no	yes	1	yes	1	no	0	no	no	0	3	yes	13	1	1
Sub 16	Control	no	74	17	0	0	0	no	no	no	no	0	0	0	depressivo	26	26	no	yes	2	yes	1	no	0	no	yes	Estimulantes	4	yes	16	1	1
Sub 17	Control	no	88	17	0	0	0	no	no	no	no	0	0	0	sem episódio	16	26	no	yes	1	no	0	yes	1	no	no	0	1	yes	1	5	6
Sub 18	experimental	yes	16	20	0	0	1	yes	yes	no	no	1	0	0	sem episódio	14	26	no	yes	2	no	0	no	0	no	no		4	nao	61	0	2
Sub 19	experimental	yes	9	12	0	0	1	yes	yes	no	no	1	0	0	depressivo	26	26	no	yes	1	yes	2	yes	1	no	yes	hipn�tico	3	nao	61	0	1
Sub 20	Control	no	61	14	0	0	0	no	no	no	no	0	0	0	depressivo	26	26	yes	yes	1	yes	2	no	0	yes	no	0	4	yes	7	9	10
Sub 21	Control	no	88	14	0	0	0	no	no	no	no	0	0	0	sem episódio	26	26	no	yes	1	no	0	no	0	no	yes	Horm�nio	1	nao	74	0	0
Sub 22	Control	yes	13	20	0	0	3	yes	yes	no	no	3	0	0	sem episódio	16	26	no	yes	1	no	0	yes	1	no	yes		3	yes	7	1	1
Sub 23	Control	no	74	22	0	0	0	no	no	no	no	0	0	0	depressivo	26	26	no	yes	1	no	0	no	0	no	no	hipn�tico	3	yes	20	8	10
Sub 24	Control	no	52	17	0	0	0	no	no	no	no	0	0	0	sem episódio	26	26	yes	yes	1	yes	2	no	0	no	yes	0	1	yes	12	3	4
Sub 25	Control	yes	74	12	1	0	1	yes	no	yes	no	2	0	0	sem episódio	26	20	no	yes	1	yes	4	yes	1	no	yes	Horm�nio	3	yes	7	6	6
Sub 26	experimental	yes	9	22	0	0	2	yes	yes	no	no	2	0	0	mania ou misto	8	26	yes	yes	2	yes	2	yes	1	yes	no	Horm�nio	4	yes	44	1	1
Sub 27	Control	yes	9	22	0	0	1	yes	yes	no	no	1	0	0	depressivo	7	26	yes	yes	2	yes	1	yes	1	yes	yes	0	2	nao	61	0	0
Sub 28	experimental	no	96	14	0	0	0	no	no	no	no	0	0	0	depressivo	26	26	no	yes	1	no	0	yes	2	no	no	Antiparkinsoniano	2	yes	13	5	5
Sub 29	experimental	no	61	22	0	0	0	no	no	no	no	0	0	0	sem episódio	26	11	yes	yes	1	yes	1	no	0	no	no	0	2	yes	10	3	4
Sub 30	experimental	yes	13	14	2	0	1	no	no	no	no	3	0	0	sem episódio	26	10	yes	yes	1	yes	1	no	0	yes	no	0	2	yes	34	1	1
Sub 31	experimental	no	96	17	0	0	0	no	no	no	no	0	0	0	mania ou misto	6	26	yes	no	0	yes	2	no	0	no	no	0	2	nao	61	0	0
Sub 32	experimental	yes	6	22	2	0	1	yes	yes	yes	no	3	0	0	sem episódio	26	26	no	yes	1	no	0	yes	1	no	yes	0	2	yes	7	7	9
Sub 33	Control	no	61	20	0	0	0	no	no	no	no	0	0	0	depressivo	26	26	no	yes	1	no	0	no	0	no	no	hipn�tico	2	yes	4	10	11
Sub 34	experimental	yes	44	14	0	1	1	yes	yes	no	yes	2	0	0	sem episódio	4	6	yes	yes	1	yes	3	no	0	no	no	0		nao	88	0	0
Sub 35	experimental	yes	50	20	1	1	0	yes	no	no	yes	2	0	0	mania ou misto	26	26	yes	yes	2	yes	1	no	0	no	yes	0		yes	9	1	1
Sub 36	Control	no	88	20	0	0	0	no	no	no	no	0	0	0	mania ou misto	26	26	yes	yes	1	no	0	no	0	no	no	Horm�nio		yes	2	4	4
Sub 37	Control	yes	47	20	0	0	1	no	no	no	no	1	0	0	sem episódio	9	26	no	yes	2	no	0	yes	1	no	yes	0		yes	3	2	3
Sub 38	Control	yes	12	12	0	0	1	yes	yes	no	no	1	0	0		2	26	no	yes	2	no	0	yes	1	yes	no			yes	23	1	1
Sub 39	experimental	yes	11	20	0	0	1	yes	yes	no	no	1	0	0	depressivo	26	23	yes	no	0	yes	1	no	0	no	no	hipn�tico		yes	9	4	4
Sub 40	Control	yes	2	17	1	0	2	yes	yes	yes	no	3	0	0	depressivo	2	26	no	yes	1	yes	1	yes	1	no	no	0		yes	13	3	3
Sub 41	Control	yes	8	12	0	0	2	yes	yes	no	no	2	1	1	depressivo	9	26	no	yes	1	yes	1	yes	1	yes	no			nao	74	0	0
Sub 42	experimental	no	88	12	0	0	0	no	no	no	no	0	0	0		13	26	yes	yes	1	no	0	no	0	no	yes	0		yes	11	4	4
Sub 43	Control	no	74	17	0	0	0	no	no	no	no	0	0	0	depressivo	26	26	no	yes	2	yes	3	yes	2	yes	no			yes	35	2	2
Sub 44	experimental	yes	33	14	0	0	1	yes	yes	no	no	1	1	1	depressivo	26	26	no	yes	1	no	0	yes	2	yes	no
Sub 45	experimental	yes	24	20	0	0	2	yes	yes	no	no	2	0	0	sem episódio	26	26	yes	yes	1	no	0	no	0	no	no	0
Sub 46	Control	no	74	17	0	0	0	no	no	no	no	0	0	0	sem episódio			yes	yes	2	no	0	no	0	no	no	Horm�nio
Sub 47	experimental	no	74	12	0	0	0	no	no	no	no	0	0	0	depressivo												0
Sub 48	Control			22											depressivo												0
Sub 49	Control			17											sem episódio												0
Sub 50	experimental			17											sem episódio												0

## Sheet: var1
Level	3
Labels	Values
77063968G	1
77092040K	2
77081411C	3
77065363D	4
3007235G	5
77090628F	6
77074098A	7
77097291F	8
55307883J	9
13670796G	10
13719117E	11
77078358C	12
77081363A	13
77093430D	14
3335313D	15
77068541K	16
13730461F	17
7022052D	18
77090977B	19
77081069G	20
7039605F	21
77067465J	22
77076179C	23
7042229H	24
7034669I	25
2939742C	26
77088633G	27
55318820I	28
2470529K	29
3257435J	30
77083029I	31
4020903E	32
77071660I	33
77096114C	34
4084810H	35
77089226G	36
77070950E	37
77072314E	38
7043377H	39
77092261G	40
77061661C	41
13816563H	42
77091010C	43
77090720J	44
2766214H	45
7031101D	46
77093243F	47
77089643J	48
7042310E	49
7034336K	50

## Sheet: var2
Level	3
Labels	Values
experimental	0
Control	1

## Sheet: var3
Level	3
Labels	Values
no	0
yes	1

## Sheet: var4
Level	1
Labels	Values

## Sheet: var5
Level	1
Labels	Values

## Sheet: var6
Level	3
Labels	Values
0	0
2	2
1	1

## Sheet: var7
Level	3
Labels	Values
0	0
1	1

## Sheet: var8
Level	1
Labels	Values

## Sheet: var9
Level	3
Labels	Values
no	0
yes	1

[truncated: 24 more sheets: var10, var11, var12, var13, var14, var15, var16, var17, var18, var19, var20, var21, var22, var23, var24, var25, var26, var27, var28, var29 …]
